# Supplementary material for: Sympatric Yaks and Plateau Pikas Promote Microbial Diversity and Similarity by the Mutual Utilization of Gut Microbiota
Source: Microorganisms. 2021 Sep 6;9(9):1890. doi: 10.3390/microorganisms9091890 (PMC8467723; doi:10.3390/microorganisms9091890)
Supplement: Supplementary file 1 [file microorganisms-09-01890-s001.zip]

Archive with 6 entries (5 files):
- microorganisms-1330650-supplementary/
- microorganisms-1330650-supplementary/Supplementary.pdf
- microorganisms-1330650-supplementary/TableS2.csv
- microorganisms-1330650-supplementary/TableS3.csv
- microorganisms-1330650-supplementary/TableS4.csv
- microorganisms-1330650-supplementary/TableS5.xls
