# Supplementary material for: Sympatric Yaks and Plateau Pikas Promote Microbial Diversity and Similarity by the Mutual Utilization of Gut Microbiota
Source: Microorganisms. 2021 Sep 6;9(9):1890. doi: 10.3390/microorganisms9091890 (PMC8467723; doi:10.3390/microorganisms9091890)
Supplement: Supplementary file 1 [file microorganisms-09-01890-s001.zip › microorganisms-1330650-supplementary/TableS2.csv]

Phylum	PA	PS	YA	YS
k__Bacteria;p__Firmicutes	0.664910371	0.485224691	0.635875166	0.70755031
k__Bacteria;p__Bacteroidetes	0.203274104	0.181023498	0.178113315	0.216283062
k__Bacteria;p__Verrucomicrobia	0.005226822	0.303797992	0.115735467	0.035086276
k__Bacteria;p__Proteobacteria	0.072900548	0.007780373	0.008985367	0.007488342
k__Bacteria;p__Actinobacteria	0.018090469	0.015524686	0.01119407	0.007515526
k__Bacteria;p__Cyanobacteria	0.011125203	0.003037907	0.013543085	0.002955046
k__Bacteria;p__Spirochaetes	0.017267574	0.002464808	0.000812078	0.003371171
k__Bacteria;p__Lentisphaerae	0	0.0001635	0.019570291	0.011962841
k__Bacteria;p__Tenericutes	0.002294559	0.00019357	0.004599535	0.004136259
k__Archaea;p__Euryarchaeota	2.65E-05	5.27E-05	0.004459023	0.000326381
k__Bacteria;p__Planctomycetes	0.000422832	0.000143052	0.005567887	0.001993574
k__Bacteria;p__TM7	0.001206476	0.000105238	0.000570362	0.000112839
k__Bacteria;p__Acidobacteria	0.001536051	0.000114829	0.000184958	0.000280185
k__Bacteria;p__Fibrobacteres	0	8.66E-06	0.000148614	0.000579368
k__Bacteria;p__Chloroflexi	0.000630207	0.000161539	0.000226315	9.50E-05
k__Bacteria;p__Gemmatimonadetes	0.000639098	0.000107449	9.11E-05	0.000172951
k__Bacteria;p__Elusimicrobia	4.21E-05	4.16E-05	0.00024009	4.02E-05
k__Bacteria;p__Nitrospirae	0.000220122	2.00E-05	1.71E-05	1.31E-05
k__Bacteria;p__Deferribacteres	4.05E-05	2.43E-05	8.20E-06	2.66E-05
k__Bacteria;p__WS3	4.60E-05	9.63E-06	9.60E-06	7.78E-06
k__Bacteria;p__AD3	6.30E-05	0	2.11E-06	0
k__Bacteria;p__Synergistetes	0	0	4.62E-05	3.15E-06
k__Bacteria;p__OD1	3.75E-05	0	0	0
