# Supplementary material for: Sympatric Yaks and Plateau Pikas Promote Microbial Diversity and Similarity by the Mutual Utilization of Gut Microbiota
Source: Microorganisms. 2021 Sep 6;9(9):1890. doi: 10.3390/microorganisms9091890 (PMC8467723; doi:10.3390/microorganisms9091890)
Supplement: Supplementary file 1 [file microorganisms-09-01890-s001.zip › microorganisms-1330650-supplementary/TableS3.csv]

Phylum	PS	YS
k__Bacteria;p__Firmicutes	0.54264903	0.701538678
k__Bacteria;p__Bacteroidetes	0.363841827	0.224766879
k__Bacteria;p__Verrucomicrobia	0.059654222	0.037680974
k__Bacteria;p__Proteobacteria	0.015106705	0.00562444
k__Bacteria;p__Actinobacteria	0.010016762	0.006203428
k__Bacteria;p__Cyanobacteria	0.005333283	0.002293865
k__Bacteria;p__Lentisphaerae	0.000791386	0.013042798
k__Bacteria;p__Tenericutes	0.00077574	0.003519462
k__Bacteria;p__Spirochaetes	0.000328815	0.002397897
k__Archaea;p__Euryarchaeota	0.000231711	0.000122443
k__Bacteria;p__TM7	0.000404029	8.64E-05
k__Bacteria;p__Planctomycetes	0.000263689	0.001860522
k__Bacteria;p__Fibrobacteres	2.73E-05	0.000678178
k__Bacteria;p__Elusimicrobia	4.58E-05	4.47E-05
k__Bacteria;p__Chloroflexi	0.00022164	4.45E-05
k__Bacteria;p__Deferribacteres	0.000112695	0.00003072
k__Bacteria;p__Gemmatimonadetes	0.000114567	3.34E-05
k__Bacteria;p__Acidobacteria	8.08E-05	0.00003061
