# Supplementary material for: Sympatric Yaks and Plateau Pikas Promote Microbial Diversity and Similarity by the Mutual Utilization of Gut Microbiota
Source: Microorganisms. 2021 Sep 6;9(9):1890. doi: 10.3390/microorganisms9091890 (PMC8467723; doi:10.3390/microorganisms9091890)
Supplement: Supplementary file 1 [file microorganisms-09-01890-s001.zip › microorganisms-1330650-supplementary/TableS5.xls]

## Sheet: Sheet1
PS	English name
EC:4.2.2.8	Heparin-sulfate lyase
EC:2.6.1.57	Aromatic-amino-acid aminotransferase
EC:4.2.2.7	heparin lyase
EC:3.5.1.105	Chitin disaccharide deacetylase;N,N'-diacetylchitobiose deacetylase
EC:4.2.2.20	chondroitin sulfate ABC endolyase
EC:4.2.2.21	Chondroitin-sulfate-ABC exolyase
EC:1.1.1.2	Alcohol dehydrogenase (NADP(+))
EC:1.2.7.7	3-methyl-2-oxobutanoate dehydrogenase (ferredoxin)
EC:3.5.1.47	N-Acetyl-diaminopimelate deacetylase
EC:4.2.2.5	Chondroitin AC lyase
EC:2.7.1.76	ATP:deoxyadenosine 5'-phosphotransferase
EC:2.7.1.74	NTP:deoxycytidine 5'-phototransferase
EC:2.7.1.113	deoxyguanosine kinase
EC:2.7.1.177	L-threonine kinase
EC:2.6.1.87	ArnB enzymes;UDP-4-amino-L-arabinose transaminase(ArnB)
EC:2.5.1.57	N-acylneuraminate-9-phosphate synthase
EC:1.5.1.8	Saccharopine dehydrogenase (NADP(+), L-lysine-forming)
YS
EC:1.3.8.7	Medium-chain acyl-CoA dehydrogenase
EC:1.2.1.8	betaine aldehyde dehydrogenases
EC:1.2.1.18	Malonate-semialdehyde dehydrogenase (acetylating)
EC:1.2.1.27	Methylmalonate-semialdehyde dehydrogenase (CoA acylating)
EC:3.4.25.1	Proteasome endopeptidase complex
EC:1.1.2.3	L-lactate dehydrogenase (cytochrome).
EC:1.14.14.5	Alkanesulfonate monooxygenase
EC:1.14.13.149	Phenylacetyl-CoA 1,2-epoxidase
EC:3.1.1.24	3-oxoadipate enol-lactonase
EC:2.3.1.20	Diacylglycerol O-acyltransferase
EC:1.1.3.6	Cholesterol oxidase
EC:5.1.99.4	Alpha-methylacyl-CoA racemase
EC:2.7.7.68	Phosphoenolpyruvate guanylyltransferase
EC:3.2.1.141	4-alpha-D-((1->4)-alpha-D-glucano)trehalose trehalohydrolase
EC:2.7.8.28	Phosphoenolpyruvate transferase
EC:2.4.1.250	D-inositol-3-phosphate glycosyltransferase
EC:1.14.13.82	Vanillate monooxygenase
EC:5.4.99.15	(1->4)-alpha-D-glucan 1-alpha-D-glucosylmutase
EC:3.5.1.103	N-acetyl-1-D-myo-inositol-2-amino-2-deoxy-alpha-D-glucopyranoside deacetylase
EC:6.3.2.31	Coenzyme F420-0:L-glutamate ligase
EC:6.3.2.34	Coenzyme F420-1:gamma-L-glutamate ligase
EC:6.3.1.13	L-cysteine:1D-myo-inositol 2-amino-2-deoxy-alpha-D-glucopyranoside ligase
EC:3.5.1.115	Mycothiol S-conjugate amidase
EC:2.3.1.189	Mycothiol synthase
EC:1.14.13.127	3-(3-hydroxy-phenyl)propanoic acid hydroxylase
EC:1.1.1.306	S-(hydroxymethyl)mycothiol dehydrogenase
EC:2.4.1.57	Phosphatidyl-myo-inositol alpha-mannosyltransferase
EC:1.20.4.3	Mycoredoxin
EC:2.5.1.68	(2Z,6E)-farnesyl diphosphate synthase
EC:2.7.1.63	Polyphosphate--glucose phosphotransferase
EC:1.1.1.328	Nicotine blue oxidoreductase
EC:1.14.15.3	Alkane 1-monooxygenase
EC:1.1.1.53	3-alpha(or 20-beta)-hydroxysteroid dehydrogenase
EC:2.7.1.175	Maltokinase
EC:1.3.3.6	Acyl-CoA oxidase
EC:2.1.1.44	L-histidine N(alpha)-methyltransferase
EC:2.4.1.266	Glucosyl-3-phosphoglycerate synthase
EC:1.14.13.2	4-hydroxybenzoate 3-monooxygenase
EC:1.14.13.83	Precorrin-3B synthase
EC:2.1.1.152	Precorrin-6A synthase (deacetylating)
EC:3.5.1.54	Allophanate hydrolase
EC:2.7.10.1	Receptor protein-tyrosine kinase
EC:3.5.1.97	Acyl-homoserine-lactone acylase
EC:1.3.99.4	3-oxosteroid 1-dehydrogenase
EC:4.1.1.97	2-oxo-4-hydroxy-4-carboxy-5-ureidoimidazoline decarboxylase
EC:3.5.3.4	Allantoicase
EC:1.1.1.67	Mannitol 2-dehydrogenase
EC:1.1.1.203	Uronate dehydrogenase
EC:1.14.99.50	Gamma-glutamyl hercynylcysteine S-oxide synthase
EC:1.4.1.23	Valine dehydrogenase (NAD(+))
EC:1.2.1.46	Formaldehyde dehydrogenase
EC:1.1.3.46	4-hydroxymandelate oxidase
EC:2.4.1.287	Rhamnopyranosyl-N-acetylglucosaminyl-diphospho-decaprenol beta-1,4/1,5- galactofuranosyltransferase
EC:4.1.3.17	4-hydroxy-4-methyl-2-oxoglutarate aldolase
EC:1.13.12.3	Tryptophan 2-monooxygenase
EC:3.5.4.40	Aminodeoxyfutalosine deaminase
EC:1.1.1.333	Decaprenylphospho-beta-D-erythro-pentofuranosid-2-ulose 2-reductase
EC:4.2.1.41	5-dehydro-4-deoxyglucarate dehydratase
EC:3.4.24.40	Serralysin
EC:1.4.99.5	Glycine dehydrogenase (cyanide-forming)
EC:2.3.1.5	Arylamine N-acetyltransferase
EC:2.3.1.165	6-methylsalicylic acid synthase
EC:1.14.13.10	2,6-dihydroxypyridine 3-monooxygenase
EC:2.4.1.310	Vancomycin aglycone glucosyltransferase
EC:1.10.9.1	Plastoquinol--plastocyanin reductase
EC:3.5.1.106	N-formylmaleamate deformylase
EC:1.5.99.14	6-hydroxypseudooxynicotine dehydrogenase
EC:1.1.1.327	5-exo-hydroxycamphor dehydrogenase
EC:2.3.1.226	Carboxymethylproline synthase
EC:4.2.1.101	Trans-feruloyl-CoA hydratase
EC:4.1.2.41	Feruloyl-CoA hydratase/lyase
EC:1.13.11.9	2,5-dihydroxypyridine 5,6-dioxygenase
EC:3.2.1.91	Cellulose 1,4-beta-cellobiosidase (non-reducing end)
EC:4.99.1.5	Aliphatic aldoxime dehydratase
EC:3.3.2.9	Microsomal epoxide hydrolase
EC:3.1.1.57	2-pyrone-4,6-dicarboxylate lactonase
EC:1.14.13.84	4-hydroxyacetophenone monooxygenase
EC:2.1.1.255	tRNA:m(4)X modification enzyme
EC:1.1.3.8	L-gulonolactone oxidase
EC:5.1.3.25	dTDP-L-rhamnose 4-epimerase
EC:1.14.13.50	Pentachlorophenol monooxygenase
EC:2.1.1.104	Caffeoyl-CoA O-methyltransferase
EC:3.5.1.100	(R)-amidase
